# Supplementary material for: Effects of mulberry leaf enrichment with Lepidium sativum L. seed powder suspension on the economic parameters of Bombyx mori L
Source: Sci Rep. 2024 Aug 23;14:19600. doi: 10.1038/s41598-024-67128-0 (PMC11343774; doi:10.1038/s41598-024-67128-0)
Supplement: Supplementary file 10 — Supplementary Information 10. [file 41598_2024_67128_MOESM10_ESM.xlsx]

## Sheet: Sheet1
					female life-span										Male life-span
	control	0.25 gm interval	0.25 gm continuous	0.5 gm interval	0.5 gm continuous	1 gm interval	1 gm continuous				control	0.25 gm interval	0.25 gm continuous	0.5 gm interval	0.5 gm continuous	1 gm interval	1 gm continuous
1	9	7	8	9	5	4	11			1	6	7	9	9	5	14	8
2	10	10	7	9	7	6	8			2	6	10	10	3	5	12	8
3	4	8	7	3	7	7	7			3	7	9	10	3	9	11	13
4	9	7	9	9	5	7	8			4	4	11	8	6	10	11	5
5	8	9	6	7	7	11	11			5	10	9	9	12	11	8	9
6	9	4	9	6	6	8	7			6	8	13	9	12	8	7	6
7	9	5	10	9	9	6	9			7	8	9	8	14	15	11	10
8	8	7	12	9	6	3	5			8	9	12	9	4	9	10	13
9	8	7	11	7	9	13	3			9	8	10	5	5	12	10	3
10	3	12	5	8	7	3	8			10	9	5	11	8	10	3	11
11	3	6	6	7	5	5	5			11	6	8	13	11	6	12	13
12	3	7	8	10	10	10	6			12	10	11	12	9	7	5	8
13	9	4	6	7	10	6	5			13	3	12	10	5	5	8	16
14	10	6	6	10	8	10	8			14	11	11	9	8	7	9	9
15	3	8	4	7	3	5	5			15	3	12	10	5	3	3	10
16	3	10	7	8	3	5	6			16	6	10	5	3	13	12	8
17	5	5	4	4	12	9	7			17	8	12	4	8	6	12	11
18	5	7	8	14	9	9	8			18	7	4	4	5	10	5	13
19	9	7	10	11	7	5	11			19	5	8	11	8	9	11	9
20	7	5	10	8	3	5	5			20	9	4	9	7	8	5	9
21	8	11	4	8	4	9	7			21	10	9	6	6	5	10	11
22	6	11	6	12	9	10	15			22	11	11	4	10	10	11	9
23	5	10	10	6	10	6	11			23	5	5	10	9	12	7	11
24	8	9	10	9	8	6	13			24	5	4	4	5	6	6	6
25	9	7	3	9	7	4	11			25	10	12	10	5	3	4	9
26	4	13	4	7	6	8	11			26	5	7	11	10	15	15	10
27	6	3	7	8	12	10	8			27	5	11	12	8	3	9	13
28	9	4	7	7	5	9	8			28	7	11	10	13	3	10	14
29	11	6	7	7	3	11	4			29	16	10	14	7	10	14	12
30	4	6	11	9	6	7	10			30	5	5	10	7	3	8	11
31	7	9	8	9	11	6	3			31	10	7	8	11	4	12	4
32	5	12	10	12	5	7	7			32	6	13	11	4	16	11	3
33	9	11	7	5	3	14	3			33	7	10	8	13	9	11	5
34	6	7	9	3	7	10	4			34	4	10	5	13	4	4	11
35	7	7	7	6	10	9	4			35	11	12	14	15	6	13	3
36	4	7	5	8	10	4	10			36	14	10	8	7	8	14	14
37	5	10	7	6	9	8	3			37	5	17	5	8	11	5	11
38	8	5	6	8	3	6	6			38	6	8	11	5	3	11	3
39	5	10	6	10	7	11	3			39	6	11	10	6	9	8	6
40	8	7	11	5	6	10	9			40	7	9	10	11	3	12	13
41	5	7	4	6	7	11	5			41	4	18	12	9	12	8	13
42	8	7	4	7	6	3	9			42	10	11	8	6		13	11
43	3	3	10	4	14	7	8			43	9	11	7	7		17	9
44	8	10	6	7	8	3	7			44	11	12	11	4		10	12
45	10	7	8	9	12	8	7			45	5	9	10	7		3	10
46	7	10	9	11	11	6	10			46	13	10	11	7		8	8
47	3	6	9	3	10	8	5			47	9	9	10	5		6	9
48	11	6	10	5		7	9			48	8	11	9	5		11
49	6	5	10	6		6	11			49	11	9	6	5		7
50	16	10	6	5		13	8			50	9	12	12	3		11
51	5	8	7	15		9	8			51	5	14	13	12		12
52	3	10	6	6		8				52	8	13	11	11		8
53	6	12	11	7		8				53	13	14	11	7		14
54	4	11	11	9		5				54	4	13	10	3		8
55	13	7	4	11		3				55	3	11	12	4		12
56	8	9	9	8		3				56	9	12	13	5		3
57	15	3	6	7		13				57	13	14	9	5		7
58	4	9	9	6		7				58	3	11	11	5		12
59	10	8	12	8		7				59	3	5	13	14		11
60	13	11	6	7		6				60	7		14	9		12
61	8	9	9	14		5				61	4		7	10		12
62	7	11	9	9		8				62	6		12	13		9
63	11		5	8		9				63	4		8	14		8
64	9		11	8		10				64	7		14	11		13
65	9		9	5		3				65	7		8	10		15
66	8		8	8						66	5		9	12		4
67	4		8	10						67	4		15
68	5		8	11						68	4		13
69	7		9	9						69	7		10
70	4		14	8						70	8		8
71	9									71	5		8
72	11									72	8		11
										73	6		4
										74	10
										75	4
										76	7
										77	11
										78	6

## Sheet: Sheet2
	Control (Length(L.) in m.m.)					0.25gm interval					0.25gm continuous
Nₒ	L. of fore wing	L. of hind femur	L. of hind tibia		Nₒ	L. of fore wing	L. of hind femur	L. of hind tibia		Nₒ	L. of fore wing	L. of hind femur	L. of hind tibia
1	17	3	3		1	21	4	4		1	17	3.5	3.5
2	19	3.5	3.6		2	20	3.8	3.6		2	18.5	3.8	3.6
3	17	3.2	3		3	17	3.5	3.5		3	17	3.4	3.5
4	19	3.7	3.5		4	17.5	3.5	3.5		4	18	3.5	3.5
5	17	3.5	3.5		5	18.5	3.6	3.4		5	18	3.8	3.7
6	17	3.2	3.2		6	18	3.5	3.5		6	19	3.8	3.6
7	15	3.5	3.2		7	19	3.8	3.8		7	18	3.8	3.8
8	17	3.5	3.4		8	19	3.8	3.6		8	18	3.5	3.4
9	16	3.5	3.5		9	19.5	3.6	3.5		9	18	4	3.6
10	17	3.5	3.5		10	18	3.6	3.5		10	21	3.8	3.6
11	18	3.2	3		11	18	3.7	3.5		11	17	3.6	3.4
12	17	3.5	3		12	17	3.5	3.5		12	19	4	3.6
13	18	3.5	3.4		13	18	3.7	3.5		13	18	3.7	3.6
14	18	3.7	3.5		14	18.5	3.8	3.8		14	17	3.5	3.5
15	17	3.5	3.3		15	17	3.3	3.6		15	20	3.8	4
16	17	3.5	3.4		16	17	3.5	3.7		16	19	3.6	3.6
17	18	3.4	3.4		17	18	3.2	3.4		17	18	3.8	3.6
18	19	3.7	3.5		18	19	3.4	3.6		18	18	3.8	3.6
19	11	3.8	3.5		19	20	3.4	3.4		19	19	3.8	3.8
20	17	3.5	3.4		20	17.5	3.6	3		20	19	3.6	3.6
21	16	3.7	3.4		21	19	3.5	3.4		21	18	3.8	3.8
22	17	3.2	3.2		22	20	3.5	3.8		22	18	3.8	3.8
23	18	3.6	3.8		23	17	3.2	4		23	20	3.8	3.8
24	17	3.5	3.5		24	20	3.8	3.2		24	18	3.9	3.9
25	16	3.5	3.5		25	18	3.7	3.5		25	21	4	4
26	17	3.2	3.4		26	18	3.8	3.6		26	19	3.8	3.8
27	16	3.4	3.2		27	18	3.5	3.5		27	18	3.7	3.7
28	17	3.4	3.3		28	19	3.8	3.5		28	19	3.7	3.7
29	15	3.5	3.5		29	18	3.4	3.4		29	17	3.4	3.4
30	17	3.7	3.4		30	17	3.5	3.3		30	19	3.5	3.5
31	18	3.3	3.2		31	20	3.6	3.6		31	16	3.4	3.4
32	15	3.3	3.2		32	20	4	4		32	19	4	4
33	19	3.5	3.5		33	18	3.6	3.4		33	17	3.5	3.5
34	18	3.2	3.2		34	18.5	3.7	3.5		34	16	3.4	3.4
35	16	3.5	3.2		35	18	3.6	3.6		35	17	3.6	3.6
36	18	3.5	3.5		36	17	3.6	3.4		36	17	4	4
37	16	3.5	3.4		37	17.5	3.7	3.7		37	17	3.5	3.2
38	16	3.2	3		38	19	3.4	3.4		38	17	3.5	3.3
39	17	3.4	3.2		39	19.5	3.5	3.5		39	21	3.8	3.6
40	16	3.5	3.2		40	18	3.6	3.5		40	17	3.7	3.4
41	16	3.5	3.7		41	19	3.8	3.8		41	19	3.5	3.4
42	15	3.4	3.2		42	20	3.6	3.4		42	17.5	3.5	3.4
43	18	3.75	3.5		43	19	3.6	3.6		43	18	3.7	3.5
44	16	3.4	3.4		44	18	3.7	3.4		44	18	3.7	3.6
45	17	3.5	3.5		45	18	3.5	3.5		45	20	4	3.5
46	17	3.5	3.3		46	18.5	3.7	3.6		46	17	3.5	3.3
47	15	3.4	3.2		47	20.5	3.6	3.4		47	17.5	3.5	3.5
48	15	3.3	3		48	17.5	3.6	3.6		48	16	3.5	3.5
49	19	3.8	3.8		49	20.5	3.6	3.6		49	20	3.7	3.7
50	16	3.5	3.4		50	20.5	3.6	3.7		50	17	3.7	3.5
51	17	3.5	3.5							51	17	3.8	3.7
52	17	3.3	3.2							52	21	3.8	3.8
53	13	3.4	3.5							53	20	3.8	3.6
54	17	3.5	3							54	17	3.7	3.5
55	16	3.2	3.2							55	19.5	3.6	3.6
56	19	3.3	3.5							56	18.5	3.4	3.4
57	16	3.5	3.5							57	17	3.5	3.3
58	17	3.5	3.4							58	17	3.5	3.4
59	18	3.4	3.2							59	18	3.4	3.2
60	11	3.4	3							60	21	4	4
61	15	3.3	3							61	18.5	3.6	3.4
62	17	3.6	3.4							62	17	3.3	3.3
63	16	3	3							63	20	3.8	3.6
64	11	3.4	3.4							64	20	3.8	3.7
65	12	3	3							65	18	3.6	3.4
66	17	3.5	3.5
67	16	3.4	3.2
68	17	3.2	3
69	16	3.2	3
70	19	3.5	3.7
71	17	3.4	3.4
72	17	3.3	3
73	16	3.2	3
74	14	3.4	3.2
75	15	3.2	3
76	17	3.4	3.4
77	16	3	3
78	18	3.4	3.4
79	15	3.4	3.2
80	18	3.4	3.2
81	14	3.2	3
82	17	3	3
83	17	3.6	3.5
84	19	3.5	3.3
85	18	3.5	3.5
86	20	3.5	3.5
87	19	3.5	3.4
	0.5gm interval					0.5gm continuous
Nₒ	L. of fore wing	L. of hind femur	L. of hind tibia		Nₒ	L. of fore wing	L. of hind femur	L. of hind tibia
1	18	3.5	3.4		1	18.5	3.5	3.6
2	18	3.4	3.4		2	19.5	3.7	3.7
3	21	3.8	3.7		3	21	3.6	3.3
4	17	3.5	3.5		4	19	3.6	3.4
5	19	3.5	3.5		5	18	3.8	3.7
6	19	4	4		6	18	3.5	3.5
7	19	3.6	3.5		7	18	3.6	3.2
8	19	3.5	3.4		8	20	3.8	3.7
9	17	3.4	3.4		9	19	3.8	3.7
10	18	3.7	3.4		10	18	3.5	3.5
11	17	3.7	3.7		11	20.5	3.6	3.6
12	18	3.7	3.8		12	17	3.4	3.2
13	18	4	3.8		13	18	3.6	3.5
14	20	4	3.6		14	19	3.6	3.5
15	18	3.75	3.6		15	17	3.5	3.4
16	18	3.8	3.6		16	18	3.7	3.5
17	17	3.2	3.4		17	20	3.7	3.8
18	20	3.8	3.6		18	21	3.6	3.5
19	19	3.8	3.5		19	17	3.6	3.5
20	18	3.8	3.5		20	17	3.5	3.5
21	18	3.4	3.4		21	12	3.2	3.1
22	19	3.8	3.8		22	16	3	3.1
23	18	3.8	3.5		23	18	3.7	3.4
24	16	3.3	3		24	12	3.5	3.4
25	18	3.5	3.5		25	21	4	3.6
26	18	3.6	3.6		26	19	3.5	3.2
27	19	3.7	3.5		27	17	3.6	3.4
28	15	3	3.2		28	19.5	3.5	3.5
29	18	3.6	3.6		29	18	3.5	3.5
30	17	3.4	3.4		30	21	3.6	3.4
31	18.5	4	3.6		31	17	3.5	3.5
32	20	3.5	3.6		32	19	3.8	3.8
33	17	3.4	3.4		33	18.5	3.7	3.5
34	17	3.7	3.5		34	20	3.6	3.5
35	17	3.5	3.5		35	19	3.5	3.5
36	18	3.7	3.7		36	21	3.8	3.8
37	17	3.5	3.5		37	20	3.7	3.6
38	17	3.4	3.4		38	19	3.6	3.6
39	19	3.7	3.4		39	18	3.7	3.5
40	17	3.5	3.3		40	19	3.4	3.4
41	21	3.75	3.8		41	18	3.5	3.5
42	18	3.5	3.6		42	21	3.5	3.5
43	20	3.6	3.5		43	19	3.8	3.5
44	19	3.8	3.8		44	21	4	3.5
45	18	3.5	3.5
46	18.5	3.7	3.5
47	18	3.6	3.6
48	18	3.6	3.6
49	19	4	3.8
50	17	3.3	3.4
51	21	3.8	3.6
52	17	3.7	3.7
53	17	3.5	3.5
54	19	3.7	3.7
55	18	3.5	3.5
56	19	3.6	3.6
57	18	3.6	3.6
58	17	3.5	3.4
59	18	3.6	3.6
60	18	3.4	3.4
61	20	3.6	3.5
62	19	3.7	3.7
63	17	3.5	3.5
64	18	3.5	3.5
	1gm interval					1gm continuous
Nₒ	L. of fore wing	L. of hind femur	L. of hind tibia		Nₒ	L. of fore wing	L. of hind femur	L. of hind tibia
1	19	3.8	3.8		1	17	3.4	3.6
2	17	3.6	3.4		2	16	3.5	3.6
3	19	3.8	3.6		3	21	3.6	3.6
4	18	4	3.8		4	16	3.6	3.4
5	17.5	3.6	3.6		5	16	3.5	3.4
6	18	3.5	3.5		6	16	3.5	3.5
7	19.5	3.6	3.6		7	18	3.5	3.4
8	19	3.4	3.2		8	17	3.3	3.2
9	17	3.5	3.5		9	18	3.4	3.6
10	19	3.7	3.7		10	20	3.7	3.5
11	19	4	3.5		11	17	3.2	3.4
12	21	3.6	3.6		12	15	3.7	3.5
13	19	3.8	3.8		13	18	3.6	3.6
14	19	4	3.7		14	18	3.6	3.6
15	18	3.7	3.4		15	16	3	3
16	17	3.4	3.2		16	18	3.2	3.6
17	20	3.7	3.6		17	16	3	3.2
18	17	3.04	3.06		18	16	3	3.2
19	17	3	3.2		19	18	3.2	3.4
20	18	3.4	3.7		20	17	3.4	3.6
21	17	3.2	3		21	16	3.2	3.6
22	17	3.5	3.7		22	16	3.6	3.8
23	16	3.4	3.6		23	17	3	3.2
24	17	3.4	3.6		24	18	3.5	3.5
25	18	3.4	3.6		25	16	3.7	3.5
26	18	3	3		26	16	3.5	3.2
27	19	3.8	3.8		27	16	3.8	3.5
28	17	3.4	3.2		28	15.5	3.7	3.5
29	17	3.2	3.3		29	19	4	3.8
30	17	3.4	3.4		30	15	3	3
31	17	3.4	3.2		31	20	3.8	3.8
32	18	3.4	3.5		32	20	3.8	3.8
33	18.5	3.4	3.4		33	19.5	3.6	3.4
34	19.5	3.5	3.4		34	18	4	3.6
35	20	3.4	3.4		35	18	3.8	3.6
36	20	3.8	3.6		36	20	3.8	3.5
37	16	3.6	3.6		37	19	3.7	3.6
38	21	4	3.8		38	18	3.6	3.5
39	18	3.8	3.8		39	20	3.7	3.7
40	18	3	3.2		40	18	3.3	3.3
41	19.5	3.6	3.6		41	16	3	3
42	18	4	3.6
43	20	3.7	3.5
44	17	3	3
45	17	3.6	3.4
46	18	3.4	3.4
47	18	3.6	3.6
48	18	3.6	3.7
49	19	3.2	3.2
50	17	3.8	3.5
51	18	3.5	3.5
52	20	3.5	3.5
53	18	3.4	3.5
54	17.5	3.6	3.5
55	17	3.7	3.5
56	18	3.5	3.5
57	18	3.7	3.4
58	20.5	3.6	3.5
59	19	3.5	3.5

## Sheet: Sheet3
Egg Length													Egg width
				Continuous					Discontinuous								Continuous					Discontinuous
Egg Nₒ	Control		0.25gm continuous	0.5gm continuous	1gm continuous			0.25gm interval	0.5gm interval	1gm interval			Egg Nₒ	Control		0.25gm continuous	0.5gm continuous	1gm continuous			0.25gm interval	0.5gm interval	1gm interval
1	1.5		1.55	1.5	1.5			1.5	1.5	1.5			1	1		1.1	1.25	1.25			1.15	1.2	1.2
2	1.35		1.5	1.55	1.55			1.5	1.55	1.5			2	1		1.1	1.25	1.3			1.1	1.25	1.25
3	1.45		1.5	1.45	1.5			1.45	1.55	1.5			3	1		1.15	1.2	1.25			1.1	1.2	1.3
4	1.35		1.55	1.5	1.5			1.45	1.6	1.5			4	1.1		1.05	1.25	1.3			1.05	1.25	1.2
5	1.5		1.5	1.5	1.55			1.4	1.55	1.5			5	1		1.2	1.15	1.3			1.15	1.25	1.25
6	1.4		1.5	1.45	1.5			1.45	1.5	1.5			6	1		1.15	1.2	1.25			1.1	1.25	1.25
7	1.4		1.5	1.5	1.5			1.5	1.5	1.5			7	1.15		1.25	1.15	1.3			1.1	1.3	1.25
8	1.35		1.5	1.5	1.5			1.45	1.55	1.5			8	1.1		1.15	1.25	1.3			1.2	1.25	1.3
9	1.35		1.5	1.5	1.55			1.45	1.6	1.55			9	1.05		1.2	1.25	1.3			1.1	1.2	1.3
10	1.35		1.5	1.55	1.5			1.5	1.55	1.5			10	1		1.15	1.15	1.25			1.1	1.25	1.25
11	1.4		1.5	1.5	1.55			1.45	1.5	1.55			11	1.05		1.2	1.05	1.3			1.15	1.2	1.25
12	1.35		1.45	1.55	1.55			1.5	1.5	1.55			12	1.2		1.25	1.2	1.2			1.05	1.25	1.25
13	1.5		1.5	1.5	1.6			1.5	1.5	1.5			13	1.1		1.15	1.05	1.3			1.1	1.2	1.25
14	1.45		1.5	1.5	1.6			1.5	1.55	1.55			14	1.05		1.1	1.25	1.25			1.15	1.25	1.25
15	1.4		1.5	1.55	1.55			1.5	1.45	1.5			15	1.05		1.25	1.2	1.25			1.15	1.1	1.25
16	1.45		1.5	1.5	1.55			1.55	1.5	1.55			16	1.1		1.1	1.2	1.3			1.1	1.15	1.25
17	1.45		1.45	1.55	1.6			1.5	1.5	1.55			17	1.05		1.25	1.2	1.25			1.15	1.15	1.2
18	1.35		1.5	1.5	1.6			1.5	1.5	1.5			18	1		1.25	1.25	1.25			1.15	1.15	1.2
19	1.5		1.5	1.5	1.55			1.45	1.4	1.5			19	1.1		1.15	1.25	1.25			1.2	1.2	1.2
20	1.35		1.5	1.55	1.5			1.5	1.5	1.5			20	1.25		1.2	1.15	1.3			1.2	1.25	1.2
21	1.35		1.5	1.55	1.6			1.5	1.5	1.5			21	1.1		1.15	1.15	1.3			1.15	1.2	1.2
22	1.3		1.55	1.55	1.55			1.5	1.45	1.45			22	1		1.15	1.15	1.25			1.15	1.2	1.2
23	1.35		1.55	1.5	1.6			1.5	1.5	1.5			23	1.1		1.15	1.2	1.3			1.1	1.2	1.15
24	1.4		1.55	1.55	1.55			1.55	1.5	1.5			24	1		1.2	1.25	1.25			1.2	1.15	1.2
25	1.35		1.5	1.5	1.5			1.45	1.5	1.5			25	1		1.2	1.1	1.3			1.2	1.25	1.2
26	1.4		1.5	1.55	1.55			1.45	1.5	1.45			26	0.95		1.05	1.25	1.3			1.2	1.1	1.15
27	1.5		1.5	1.5	1.55			1.45	1.55	1.45			27	1.05		1.15	1.15	1.25			1.25	1.25	1.15
28	1.4		1.45	1.55	1.5			1.45	1.5	1.45			28	1		1.1	1.15	1.3			1.25	1.15	1.2
29	1.35		1.5	1.55	1.55			1.5	1.5	1.5			29	1.05		1.2	1.25	1.3			1.15	1.15	1.25
30	1.4		1.5	1.5	1.55			1.5	1.5	1.5			30	1.1		1.15	1.15	1.3			1.15	1.15	1.2
31	1.5		1.5	1.5	1.5			1.55	1.5	1.5			31	1.1		1.1	1.2	1.25			1.2	1.05	1.2
32	1.45		1.5	1.55	1.55			1.5	1.5	1.55			32	1.05		1.15	1.25	1.25			1.15	1.05	1.25
33	1.35		1.5	1.55	1.55			1.5	1.5	1.55			33	1		1.15	1.15	1.25			1.15	1.15	1.25
34	1.4		1.5	1.6	1.55			1.5	1.5	1.5			34	1.05		1.1	1.2	1.2			1.1	1.25	1.25
35	1.45		1.5	1.6	1.55			1.5	1.5	1.5			35	1.05		1.15	1.25	1.25			1.15	1.15	1.25
36	1.35		1.5	1.55	1.55			1.55	1.55	1.5			36	1.05		1.25	1.25	1.2			1.15	1.2	1.3
37	1.5		1.5	1.55	1.55			1.5	1.5	1.55			37	0.95		1.25	1.25	1.25			1.1	1.2	1.2
38	1.5		1.5	1.6	1.5			1.55	1.5	1.55			38	1.05		1.2	1.25	1.2			1.2	1.2	1.2
39	1.5		1.5	1.6	1.55			1.5	1.55	1.55			39	1.05		1.1	1.3	1.2			1.15	1.25	1.25
40	1.4		1.55	1.55	1.55			1.5	1.45	1.5			40	1.05		1.15	1.25	1.2			1.15	1.1	1.2
41	1.5		1.5	1.55	1.55			1.5	1.5	1.5			41	1.1		1.25	1.25	1.25			1.15	1.2	1.2
42	1.45		1.5	1.6	1.55			1.5	1.5	1.55			42	1.05		1.15	1.3	1.2			1.15	1.2	1.25
43	1.45		1.45	1.55	1.55			1.5	1.5	1.5			43	1		1.25	1.2	1.25			1.2	1.2	1.25
44	1.35		1.5	1.5	1.55			1.5	1.55	1.5			44	1		1.1	1.2	1.25			1.15	1.2	1.25
45	1.4		1.5	1.55	1.55			1.5	1.5	1.5			45	1		1.25	1.25	1.25			1.15	1.2	1.25
46	1.4		1.5	1.6	1.55			1.5	1.5	1.5			46	1.05		1.1	1.25	1.25			1.2	1.2	1.25
47	1.5		1.55	1.55	1.55			1.5	1.45	1.5			47	1.15		1.25	1.15	1.2			1.15	1.2	1.3
48	1.5		1.55	1.55	1.55			1.55	1.5	1.5			48	1.1		1.2	1.15	1.2			1.2	1.2	1.3
49	1.4		1.5	1.55	1.6			1.5	1.55	1.55			49	1		1.15	1.1	1.2			1.15	1.2	1.3
50	1.3		1.5	1.55	1.55			1.55	1.55	1.55			50	1		1.25	1.1	1.2			1.15	1.25	1.3
51	1.3		1.55	1.5	1.55			1.5	1.55	1.5			51	1		1.2	1.2	1.2			1.1	1.2	1.25
52	1.25		1.55	1.5	1.5			1.55	1.5	1.5			52	1		1.15	1.2	1.25			1.15	1.25	1.25
53	1.45		1.5	1.5	1.55			1.5	1.5	1.55			53	1.05		1.2	1.25	1.25			1.25	1.2	1.25
54	1.35		1.5	1.6	1.55			1.5	1.5	1.55			54	1.05		1.25	1.25	1.3			1.2	1.2	1.3
55	1.4		1.45	1.55	1.65			1.5	1.5	1.55			55	0.95		1.2	1.05	1.25			1.2	1.2	1.3
56	1.5		1.5	1.5	1.55			1.5	1.5	1.55			56	1		1.25	1.15	1.25			1.15	1.2	1.3
57	1.5		1.5	1.55	1.55			1.5	1.5	1.55			57	1.05		1.25	1.2	1.25			1.25	1.15	1.3
58	1.4		1.5	1.55	1.65			1.5	1.45	1.55			58	1.15		1.2	1.15	1.25			1.15	1.25	1.3
59	1.2		1.5	1.55	1.55			1.5	1.5	1.55			59	1		1.25	1.2	1.25			1.2	1.2	1.3
60	1.5		1.5	1.6	1.6			1.5	1.5	1.55			60	1.1		1.25	1.3	1.3			1.25	1.2	1.3
61	1.5		1.5	1.55	1.55			1.5	1.5	1.55			61	1.15		1.05	1.15	1.3			1.25	1.15	1.25
62	1.5		1.55	1.6	1.6			1.5	1.5	1.5			62	1		1.2	1.25	1.2			1.25	1.15	1.2
63	1.4		1.5	1.55	1.5			1.55	1.5	1.55			63	1		1.1	1.3	1.25			1.25	1.15	1.25
64	1.45		1.5	1.55	1.6			1.5	1.5	1.5			64	1		1.15	1.25	1.25			1.2	1.25	1.25
65	1.4		1.5	1.6	1.55			1.5	1.5	1.55			65	1		1.2	1.25	1.25			1.25	1.25	1.25
66	1.45		1.55	1.55	1.55			1.5	1.45	1.55			66	1.05		1.25	1.25	1.25			1.25	1.15	1.25
67	1.35		1.55	1.55	1.55			1.5	1.5	1.5			67	1.05		1.3	1.25	1.25			1.25	1.25	1.25
68	1.2		1.6	1.55	1.6			1.5	1.5	1.55			68	1.1		1.3	1.2	1.25			1.2	1.2	1.25
69	1.35		1.55	1.55	1.55			1.55	1.5	1.55			69	1.05		1.2	1.25	1.25			1.2	1.2	1.25
70	1.35		1.55	1.6	1.6			1.5	1.5	1.55			70	1.05		1.25	1.2	1.25			1.2	1.25	1.25
71	1.4		1.45	1.6	1.5			1.5	1.55	1.55			71	1		1.1	1.25	1.25			1.2	1.25	1.25
72	1.35		1.5	1.5	1.5			1.5	1.55	1.55			72	1.05		1.25	1.2	1.25			1.25	1.25	1.25
73	1.5		1.5	1.55	1.55			1.5	1.55	1.55			73	1.05		1.1	1.2	1.25			1.1	1.25	1.3
74	1.45		1.5	1.5	1.55			1.45	1.55	1.55			74	1		1.25	1.25	1.2			1.15	1.2	1.25
75	1.4		1.5	1.55	1.55			1.5	1.55	1.55			75	1		1.2	1.25	1.25			1.1	1.2	1.25
76	1.5		1.55	1.55	1.5			1.5	1.55	1.55			76	1.15		1.25	1.25	1.25			1.15	1.2	1.2
77	1.55		1.5	1.55	1.5			1.5	1.5	1.55			77	1.05		1.25	1.25	1.3			1.15	1.2	1.25
78	1.45		1.55	1.55	1.55			1.5	1.55	1.55			78	1		1.2	1.3	1.25			1.1	1.15	1.25
79	1.45		1.5	1.55	1.55			1.5	1.55	1.55			79	1.15		1.1	1.25	1.25			1.1	1.25	1.2
80	1.35		1.5	1.55	1.55			1.5	1.5	1.55			80	1		1.05	1.25	1.25			1.15	1.2	1.25
81	1.45		1.5	1.5	1.55			1.5	1.55	1.6			81	1.15		1.1	1.2	1.25			1.25	1.2	1.25
82	1.55		1.5	1.5	1.55			1.55	1.55	1.6			82	1.1		1.1	1.2	1.3			1.2	1.2	1.25
83	1.5		1.5	1.5	1.55			1.55	1.55	1.55			83	1.1		1.15	1.2	1.25			1.1	1.2	1.2
84	1.35		1.5	1.65	1.55			1.6	1.5	1.5			84	1		1.2	1.2	1.25			1.25	1.15	1.25
85	1.45		1.5	1.55	1.6			1.5	1.5	1.55			85	1.1		1.15	1.25	1.3			1.15	1.2	1.3
86	1.4		1.5	1.55	1.55			1.5	1.55	1.55			86	1		1.15	1.25	1.3			1.15	1.25	1.25
87	1.4		1.5	1.55	1.5			1.5	1.45	1.55			87	1.05		1.15	1.2	1.3			1.2	1.25	1.3
88	1.45		1.55	1.55	1.55			1.5	1.5	1.55			88	1.1		1.1	1.15	1.25			1.1	1.2	1.25
89	1.45		1.55	1.55	1.5			1.5	1.5	1.55			89	1.1		1.15	1.2	1.25			1.15	1.25	1.3
90	1.35		1.45	1.5	1.55			1.55	1.45	1.5			90	1.1		1.15	1.15	1.25			1.15	1.2	1.3
91	1.45		1.5	1.55	1.55			1.55	1.5	1.5			91	1.05		1.1	1.25	1.25			1.15	1.2	1.25
92	1.35		1.5	1.5	1.5			1.5	1.55	1.55			92	1.05		1.2	1.15	1.25			1.25	1.2	1.25
93	1.4		1.55	1.5	1.5			1.55	1.5	1.55			93	0.95		1.25	1.15	1.25			1.25	1.2	1.25
94	1.35		1.5	1.55	1.5			1.5	1.5	1.55			94	0.95		1.2	1.3	1.3			1.25	1.2	1.2
95	1.4		1.5	1.55	1.55			1.5	1.5	1.55			95	1.1		1.25	1.25	1.25			1.1	1.15	1.25
96	1.35		1.5	1.45	1.5			1.5	1.55	1.55			96	1.1		1.25	1.25	1.25			1.25	1.15	1.25
97	1.3		1.5	1.55	1.5			1.55	1.55	1.6			97	1.05		1.15	1.2	1.3			1.25	1.2	1.3
98	1.35		1.5	1.5	1.5			1.5	1.55	1.55			98	0.95		1.25	1.25	1.25			1.15	1.15	1.3
99	1.5		1.5	1.5	1.5			1.55	1.55	1.6			99	1		1.2	1.25	1.25			1.25	1.25	1.3
100	1.45		1.55	1.5	1.55			1.5	1.5	1.55			100	1.1		1.2	1.2	1.25			1.15	1.2	1.3
